# Supplementary material for: Ferroptosis-Related Proteins Are Potential Diagnostic Molecular Markers for Patients with Preeclampsia
Source: Biology (Basel). 2022 Jun 22;11(7):950. doi: 10.3390/biology11070950 (PMC9311911; doi:10.3390/biology11070950)
Supplement: Supplementary file 1 [file biology-11-00950-s001.zip]

Archive with 1 entries (1 files):
- biology-1757473-supplementary.pdf
